# Supplementary material for: Complete Chloroplast Genome Sequence of Endangered Species in the Genus Opisthopappus C. Shih: Characterization, Species Identification, and Phylogenetic Relationships
Source: Genes (Basel). 2022 Dec 19;13(12):2410. doi: 10.3390/genes13122410 (PMC9778092; doi:10.3390/genes13122410)
Supplement: Supplementary file 1 [file genes-13-02410-s001.zip]

Archive with 1 entries (1 files):
- genes-2067450-Supplementary Tables.xlsx
