# Supplementary material for: Complete Chloroplast Genome Sequence of Endangered Species in the Genus Opisthopappus C. Shih: Characterization, Species Identification, and Phylogenetic Relationships
Source: Genes (Basel). 2022 Dec 19;13(12):2410. doi: 10.3390/genes13122410 (PMC9778092; doi:10.3390/genes13122410)
Supplement: Supplementary file 1 [file genes-13-02410-s001.zip › genes-2067450-Supplementary Tables.xlsx]

## Sheet: S1
	Table S1. The lengths of introns and exons for the splitting genes.
O. taihangensis	Gene	Strand	Start	End	ExonI	IntronI	ExonII	IntronII	ExonIII
	trnK-UUU	-	1727	4371	38	2571	36
	rps16	-	5218	6330	40	876	197
	rpoC1	+	15991	18792	430	732	1640
	atpF	+	26711	27964	145	699	410
	trnS-CGA	-	29981	30780	31	709	60
	ycf3	-	41905	43852	124	701	230	743	150
	trnL-UAA	+	46651	47158	35	423	50
	clpP	-	68780	70775	71	800	291	608	226
	petB	+	73707	75101	6	747	642
	petD	+	75290	76448	8	676	475
	rpl2	-	83017	84506	391	665	434
	ndhB	-	93055	95257	779	667	757
	trnE-UUC	+	100775	101627	32	781	40
	trnA-UGC	+	101692	102576	37	812	36
	ndhA	-	117598	119748	553	1059	539
	trnA-UGC	-	131443	132327	37	812	36
	trnE-UUC	-	132392	133244	32	781	40
	ndhB	+	138762	140964	779	667	757
	rpl2	+	149513	151002	391	665	434
O. longilobus	Gene	Strand	Start	End	ExonI	IntronI	ExonII	IntronII	ExonIII
	trnK-UUU	-	1727	4414	38	2614	36
	rps16	-	5263	6374	40	875	197
	rpoC1	+	16000	18801	430	732	1640
	atpF	+	26734	27987	145	699	410
	trnS-CGA	-	29993	30792	31	709	60
	ycf3	-	41935	43892	124	711	230	743	150
	trnL-UAA	+	46662	47172	35	426	50
	clpP	-	68764	70764	71	800	291	613	226
	petB	+	73690	75084	6	747	642
	petD	+	75273	76430	8	675	475
	rpl2	-	83011	84500	391	665	434
	ndhB	-	93049	95251	779	667	757
	trnE-UUC	+	100769	101621	32	781	40
	trnA-UGC	+	101686	102570	37	812	36
	ndhA	-	117600	119755	553	1064	539
	trnA-UGC	-	131449	132333	37	812	36
	trnE-UUC	-	132398	133250	32	781	40
	ndhB	+	138768	140970	779	667	757
	rpl2	+	149519	151008	391	665	434

## Sheet: S2
Table S2. RNA editing sites analyses of the five Paris plastomes.
Gene	Nt Pos	AA Pos	Align Col	Effect	Score	Site Number	Total Site Number
accD (C = 0.8)	74	25	26	ACG (T) => ATG (M)	1
	319	107	116	CCT (P) => TCT (S)	1
	1180	394	434	CCA (P) => TCA (S)	1
	1388	463	503	CCT (P) => CTT (L)	1	4
atpA (C = 0.8)	773	258	258	TCA (S) => TTA (L)	1	1
atpB (C = 0.8)	1469	490	496	TCG (S) => TTG (L)	1	1
ccsA (C = 0.8)	110	37	39	CCA (P) => CTA (L)	0.86
	376	126	128	CCC (P) => TCC (S)	0.86	2
matK (C = 0.8)	284	95	108	TCT (S) => TTT (F)	0.86
	643	215	231	CAT (H) => TAT (Y)	1
	1246	416	432	CAT (H) => TAT (Y)	1	3
ndhA (C = 0.8)	107	36	36	CCT (P) => CTT (L)	1
	566	189	189	TCA (S) => TTA (L)	1
	1073	358	358	TCC (S) => TTC (F)	1	3
ndhB (C = 0.8)	149	50	50	TCA (S) => TTA (L)	1
	467	156	156	CCA (P) => CTA (L)	1
	586	196	196	CAT (H) => TAT (Y)	1
	611	204	204	TCA (S) => TTA (L)	0.8
	737	246	246	CCA (P) => CTA (L)	1
	746	249	249	TCT (S) => TTT (F)	1
	833	278	278	TCA (S) => TTA (L)	1
	839	280	280	TCA (S) => TTA (L)	1
	1484	495	495	CCA (P) => CTA (L)	1	9
ndhD (C = 0.8)	2	1	1	ACG (T) => ATG (M)	1
	383	128	128	TCA (S) => TTA (L)	1
	599	200	200	TCA (S) => TTA (L)	1
	878	293	293	TCA (S) => TTA (L)	1
	887	296	296	CCC (P) => CTC (L)	1
	1310	437	437	TCA (S) => TTA (L)	0.8	6
ndhF (C = 0.8)	290	97	97	TCA (S) => TTA (L)	1	1
ndhG (C = 0.8)	166	56	56	CAT (H) => TAT (Y)	0.8
	314	105	105	ACA (T) => ATA (I)	0.8	2
petB (C = 0.8)	418	140	140	CGG (R) => TGG (W)	1
	611	204	204	CCA (P) => CTA (L)	1	2
rpl20 (C = 0.8)	308	103	103	TCA (S) => TTA (L)	0.86	1
rpoA (C = 0.8)	824	275	279	TCA (S) => TTA (L)	1	1
rpoB (C = 0.8)	983	328	345	GCT (A) => GTT (V)	1	1
rpoC1 (C = 0.8)	508	170	170	CCC (P) => TCC (S)	1
	799	267	283	CGT (R) => TGT (C)	1
	1589	530	547	GCA (A) => GTA (V)	0.86
	2042	681	709	CCA (P) => CTA (L)	1	4
rpoC2 (C = 0.8)	1972	658	839	CTT (L) => TTT (F)	0.83
	2737	913	1110	CCC (P) => TCC (S)	1
	3728	1243	1458	TCG (S) => TTG (L)	0.86	3
rps2 (C = 0.8)	248	83	83	TCA (S) => TTA (L)	1	1
rps14 (C = 0.8)	80	27	27	TCA (S) => TTA (L)	1
	149	50	53	CCA (P) => CTA (L)	1	2	47
